# Supplementary material for: Cryo-EM structures of the human PA200 and PA200-20S complex reveal regulation of proteasome gate opening and two PA200 apertures
Source: PLoS Biol. 2020 Mar 5;18(3):e3000654. doi: 10.1371/journal.pbio.3000654 (PMC7077846; doi:10.1371/journal.pbio.3000654)
Supplement: S1 Data — (XLSX) [file pbio.3000654.s009.xlsx]

## Sheet: Sheet1
Time(min)	Flourescence
	20S	20S+PA200	MG132	PA200
0	1569132	2001277	1062595	1096766
0.5	1379227	1932870	1113462	1064326
1	1480711	2079886	1132394	1112945
1.5	1377864	2281700	965297	1098556
2	1631550	2229508	1105291	1148131
2.5	1733109	2533213	1132165	1163688
3	1698604	2537535	1127965	1116034
3.5	1794749	2799064	983031	1152003
4	1719579	2839680	1052810	1123990
4.5	1885205	2863068	1148464	1114102
5	1942895	3034108	1119619	1046584
5.5	1929820	3150190	1112204	1079346
6	1944227	3363813	1098026	1116805
6.5	2099994	3544572	1115710	1049157
7	2095211	3427143	1133284	1052097
7.5	2073238	3714828	1203358	1113023
8	2118804	3883494	1140721	1071259
8.5	2115815	4051242	1071197	1093438
9	2172493	4299768	1096644	1032356
9.5	2299851	4249581	1099514	1161024
10	2387854	4228214	1164182	1196780
10.5	2336277	4666920	1130198	1152869
11	2315563	4740026	1162943	1132418
11.5	2512154	4883642	1167223	1078842
12	2572571	4920366	1160840	1079237
12.5	2579710	5225847	1146446	1055128
13	2517585	5332528	1179900	1132102
13.5	2460846	5354200	1087755	1123401
14	2751038	5625032	1112427	1113453
14.5	2794302	5671874	1075364	1105406
15	2771930	5693822	1106598	1019808
15.5	2895344	6066708	1103946	984756
16	2942142	6025096	1139687	1130473
16.5	2983521	6455603	1101729	1173073
17	2944541	6707811	1180751	1163357
17.5	3173876	6619189	1149365	1138298
18	3135433	6978929	1145824	1160463
18.5	3020304	7021546	1166242	1083388
19	3176056	6958124	1140062	1137748
19.5	3275196	7110469	1104258	1159010
20	3359949	7445346	1123946	1054682
20.5	3430126	7723346	1089417	1067225
21	3333970	7789224	1188459	1103162
21.5	3340287	7882916	1186168	1081642
22	3589079	8152488	1145334	1115126
22.5	3695229	8183992	1187859	1140092
23	3503068	8329104	1096265	1078024
23.5	3651636	8683757	1109721	1065209
24	3639079	8756421	1179125	1174987
24.5	3644059	8979604	1120106	1088931
25	3846938	8977283	1208892	1054883
25.5	3640667	9237139	1073390	1116665
26	3873238	9290631	1163409	1100729
26.5	3795570	9588674	1172740	1026590
27	4045463	9788842	1200672	1131226
27.5	3934844	9882505	1196935	1064753
28	3978550	9914899	1147516	1191895
28.5	3985117	10081360	1185895	1053553
29	3948044	10244880	1138501	1208968
29.5	4278956	10363980	1145177	1062583
30	4193923	10678770	1148670	1064369
