# Supplementary material for: Cryo-EM structures of the human PA200 and PA200-20S complex reveal regulation of proteasome gate opening and two PA200 apertures
Source: PLoS Biol. 2020 Mar 5;18(3):e3000654. doi: 10.1371/journal.pbio.3000654 (PMC7077846; doi:10.1371/journal.pbio.3000654)
Supplement: S2 Data — (XLSX) [file pbio.3000654.s010.xlsx]

## Sheet: First step
First step: Time-RFU curve
Substrate concentration	25μM			50μM			100μM			150μM			200μM			300μM
	25μM-1	25μM-2	25μM-3	50μM-1	50μM-2	50μM-3	100μM-1	100μM-2	100μM-3	150μM-1	150μM-2	150μM-3	200μM-1	200μM-2	200μM-3	300μM-1	300μM-2	300μM-3
time（min）	Flourescence data
0	681919	662453	732603	1346689	1295096	1368864	1828798	1761980	2119096	2159333	2188588	2191308	1976392	2481227	2700409	2193216	3154567	3220395
0.5	721517	782556	792520	1575758	1611478	1593230	2011089	1842305	2224092	2341389	2269590	2529829	2304603	2475120	2869932	2368164	3280341	3373436
1	779940	897588	926080	1452275	1673942	1601192	2275507	1915384	2270922	2269591	2467135	2595706	2388455	2760041	2882709	2589752	3107564	3285867
1.5	918865	894370	899811	1545181	1619438	1730256	2243378	2177044	2456187	2569001	2508038	2725002	2400042	2745590	2959041	2314358	3413022	3355824
2	952519	1006588	916207	1649404	1892567	1870555	2238262	2264713	2473248	2583249	2641274	2743858	2359271	2863608	3115571	2571082	3648978	3590997
2.5	1024310	966800	1029624	1745252	1919078	1961438	2589690	2216475	2756539	2905123	2891732	2907585	2483334	2961409	3123384	2795070	3754606	3754765
3	1018748	1038956	1077034	1855120	1921062	1907659	2606320	2338545	2845285	2951695	2963512	3043070	2779580	3076338	3391237	2630820	3886221	3699482
3.5	1019983	981687	1088346	1784113	2089766	2050264	2659991	2593271	2969736	3204726	2935982	3154547	2953490	3171626	3412403	2782372	4062482	3861588
4	1032622	1094788	1139384	1893987	2151568	2185636	2795147	2672880	3008988	3113541	2981113	3205956	2886891	3372400	3713874	2896580	4050582	3962082
4.5	1174928	1107845	1162198	2113317	2223805	2267049	2941462	2725251	3154335	3385987	3263952	3392826	2984962	3632995	3750394	2877231	4131313	4215238
5	1115067	1204251	1278493	2216042	2486535	2335273	3163242	2971448	3271070	3392363	3424186	3620224	3039208	3793179	3825023	3291528	4326238	4160275
5.5	1159277	1269958	1278605	2188849	2392939	2374582	3251293	2909124	3484616	3506110	3569473	3964674	3173909	3929166	4112296	3241182	4633212	4417417
6	1274705	1416938	1241995	2350191	2579348	2518011	3543837	3051842	3650657	3708290	3869152	3894826	3477119	3926572	4391592	3459874	4819686	4756516
6.5	1264465	1312619	1352493	2499389	2722692	2660012	3763626	3252337	3969667	3811858	3933854	4024740	3594092	4186595	4626052	3535138	4851536	4816992
7	1301068	1373205	1299873	2520739	2761680	2931650	3828230	3430737	4108121	4196770	4157480	4347086	3583226	4358430	4705702	3736524	5009030	5057502
7.5	1240702	1355285	1417266	2663721	3005392	2821870	3911905	3610992	4141018	4185772	4522578	4456793	3741533	4626658	4944947	3891654	5166104	5135982
8	1283207	1445793	1428372	2686019	2888594	3112969	4255952	3659093	4451524	4664392	4623820	4530510	4202807	4770163	5156510	3948198	5204705	5236170
8.5	1497728	1481980	1470433	3054766	3183346	3171594	4421844	3855221	4775500	4667118	4704653	4745444	4320550	5334810	5509335	4220272	5526654	5481800
9	1492512	1502242	1557941	3088788	3233386	3180010	4689786	4146416	4792367	5033841	4910550	5066198	4480533	5238770	5579720	4315170	6035660	5768022
9.5	1549542	1532171	1555501	3125532	3507376	3336432	4983132	4342580	5254096	5135736	5197872	5343204	4871775	5425818	6147666	4666196	6139094	6086840
10	1469104	1581170	1599313	3360029	3629874	3520622	5054878	4564585	5340926	5346234	5397276	5442977	4906301	5756090	6210596	4528075	6352458	6460282
10.5	1583176	1664325	1688962	3336016	3639366	3777426	5542750	4714840	5766918	5807184	5840146	6071980	4892124	5928659	6643912	4757693	6754812	6498502
11	1724929	1786109	1752977	3393314	3765458	3702728	5661954	4768071	5716616	5810662	5995096	6272776	5306929	6254247	6597468	4813428	6873304	6767375
11.5	1654281	1863527	1780958	3657284	4169803	4108332	5761262	5177219	6018754	5970000	6157210	6489541	5762834	6694968	6897144	5215756	7151919	7135324
12	1734686	1984454	1760613	3964314	4239232	4111097	6248744	5291460	6508969	6495276	6646954	6684716	5886732	6937944	7340811	5496829	7299824	7321546
12.5	1804772	1911501	1852459	4100780	4251595	4182654	6254500	5481565	6363195	6805413	6999092	7118366	6094890	7051794	7764698	5794012	7650023	7551948
13	1741257	1910394	1935365	4015188	4571404	4340500	6751693	5809129	6945360	6868884	7139854	7470068	6599982	7577662	7804480	6120606	7971277	7911776
13.5	1894326	1904312	1940643	4096969	4624236	4783038	6839416	6226909	7110546	7371564	7624032	7784862	6697778	7779568	8570267	5987429	8338222	8238494
14	1922148	2008752	1934903	4497230	4738423	4540715	7164048	6524947	7338597	7567974	7628175	8081220	7010716	8257110	8921580	6456708	8723951	8471284
14.5	1872590	2046375	2155251	4481782	4841068	4909834	7333015	6588227	7765047	8117907	8194394	8276628	7374450	8543109	8885887	6795424	9185276	8845871
15	2004703	2051430	2066674	4653919	4990362	4880034	8032238	6691447	8195736	8306004	8412635	8821423	7607729	8865591	9704198	6983878	9386209	9067732
15.5	1918594	2111885	2113261	4891950	5257644	5193988	8153304	7104742	8470579	8976292	8891375	9236103	7814440	9348562	9993802	7222332	9638498	9941003
16	2108380	2212159	2201492	5082442	5317096	5282964	8748675	7261650	8605304	9239676	9010726	9438426	8179985	9470907	10412529	7566646	9982724	10153938
16.5	2124098	2320649	2249006	5039820	5473201	5479972	8763146	7497668	9012126	9294755	9499874	9950710	8543051	10100649	10721621	8005729	10519940	10532172
17	2309290	2324202	2241441	5286275	5651340	5639810	9091557	7721934	9327037	9438902	9751416	10178455	9110996	10352553	11255963	8289088	11087093	10846004
17.5	2189165	2392086	2244459	5578552	5966053	5906864	9526592	8068517	9564672	10004012	10245518	10804286	9144804	10975434	11722657	8615999	11445758	11413609
18	2304362	2416346	2377562	5538596	5775688	5919934	9731353	8369532	9681171	10484424	10647104	11035802	9627505	11510189	12417992	9254052	12157720	11882728
18.5	2310994	2572503	2340766	5710332	6129693	6046251	10033479	8488449	10131886	10873807	11084935	11495763	10113363	11958559	12523916	9387113	12577286	12560522
19	2321575	2483531	2413456	5717932	6277788	6274353	10174566	8915372	10540985	11237673	11377492	12021607	10443143	12446177	13466486	9561383	12880396	12977857
19.5	2320513	2567718	2464501	5951507	6448888	6399092	10554990	9360031	10823484	11527549	11709675	12570007	10793534	12582733	14054635	10100217	13160657	13359297
20	2386918	2677161	2457302	6320773	6458668	6623552	10959581	9735712	11253431	12082994	12416713	12808371	11460801	13257883	14434347	10663842	13967870	13894324
20.5	2635391	2725541	2657794	6364666	6699763	6727108	11432953	9752060	11517069	12466425	12847675	13217825	11771038	13706849	14614414	10881794	14339553	14768873
21	2563765	2775712	2613198	6488911	7005759	6913953	11580721	9938711	12046652	12641063	13396721	13692702	12136322	14645953	15489829	11341006	15553353	14861509
21.5	2503480	2557484	2754976	6560954	7099536	6988958	12232550	10590723	12196375	12840919	13477043	14133226	12561499	14867154	15917596	11727364	15532790	15568870
22	2622903	2770658	2665395	6705388	7128288	7005453	12474734	10922813	12724429	13613608	14253779	14871338	13224587	15288885	16397649	12564771	16348031	16063095
22.5	2637984	2923748	2738351	6919715	7553066	7300960	13003985	11299363	12930046	13896482	14689028	14954852	13723541	15362246	16905880	12544268	16871562	16533164
23	2641159	2707604	2833934	6864690	7581000	7694858	13128136	11237167	13516053	14604787	15061823	15529599	13666997	16535164	17372834	13403755	17511836	17591618
23.5	2745892	3015960	2834742	7017345	7681010	7564022	13552628	11760163	13419151	15151754	15369218	15643296	14185036	17188584	17971382	13558195	18477488	18157860
24	2835280	2876960	2957066	7325300	7692860	7781220	14052655	11986254	13899402	15283902	15667488	16351491	14648734	17716200	18529516	14086733	19119280	18326468
24.5	2883786	2938520	2892655	7468466	8137472	8072242	14067421	12198143	14159587	15680497	16355196	17088254	15497591	18019962	19476740	14419554	19546092	18938474
25	2888900	3045288	2978298	7651538	8379958	8030790	14793291	12668006	14601328	16269991	16866080	17188854	15728446	18849168	19677460	15156363	20191478	19666908
25.5	2947372	3200018	3082799	7846562	8611339	8317408	14993865	13243571	14977926	16785810	17254320	17870368	16073331	19214414	20077858	15207076	20946358	20393842
26	2921450	3146661	3031287	7744517	8647407	8315918	15538904	13281326	15313697	17186888	17623850	18502688	16831864	19962750	20997698	15922278	21500630	20978036
26.5	2964164	3282984	3094954	8011145	8599990	8644980	15582956	13677471	15836191	17378738	18075278	18881226	17545346	20357630	21347468	16383720	22227332	21689930
27	3144067	3332714	3056469	8253526	8885970	8942803	16375662	14139553	16011577	17935394	18762148	19356536	17680140	20630234	22248968	17228580	22553332	22500336
27.5	3055839	3260339	3163019	8405993	8988490	8709787	16558470	14378081	16227352	18357544	18658742	19818202	18075454	21204134	22592210	17573322	23044574	23389538
28	3075150	3255152	3301167	8742727	9373699	8899555	16858788	14606971	16931768	18983832	19429412	20174568	18677326	22239508	22953980	18218686	24000584	24058000
28.5	3113850	3370346	3402629	8582696	9473543	9167413	17307918	14989140	16836232	19130988	19887916	20823444	19010508	22489264	23640358	18555884	24624292	24320950
29	3141467	3262991	3389409	9009145	9609589	9505490	17927498	15288052	17439802	19797136	20170060	21362132	19599254	23514028	24600452	19404214	25609116	25098480
29.5	3087753	3457176	3316725	8904145	9778011	9367123	17857972	15726563	17580472	20162732	20425910	21740990	20104986	23993464	25143266	19945650	26278316	25854628
30	3192999	3508300	3439188	9268948	10013807	9743463	18338420	16070606	18007718	20806074	21674976	22090640	20362694	24537188	25440640	20341466	26756718	26208116

## Sheet: Second step
Second step：calculate the substrate concentration of AMC(μM) by standard curve（RFU-μM, Y=417295X+43332)
Substrate concentration	25μM			50μM			100μM			150μM			200μM			300μM
	25μM-1	25μM-2	25μM-3	50μM-1	50μM-2	50μM-3	100μM-1	100μM-2	100μM-3	150μM-1	150μM-2	150μM-3	200μM-1	200μM-2	200μM-3	300μM-1	300μM-2	300μM-3
time（min）	AMC concentration
0	1.5303	1.48365	1.65176	3.12335	2.99971	3.17649	4.27867	4.11854	4.97433	5.07076	5.14086	5.14738	4.63236	5.84214	6.36738	5.15195	7.45572	7.61347
0.5	1.62519	1.77147	1.79534	3.67228	3.75788	3.71415	4.71551	4.31103	5.22594	5.50703	5.33497	5.95861	5.41888	5.8275	6.77363	5.5712	7.75712	7.98022
1	1.7652	2.04713	2.11541	3.37637	3.90757	3.73323	5.34915	4.48616	5.33817	5.33498	5.80837	6.11647	5.61982	6.51028	6.80424	6.10221	7.34308	7.77037
1.5	2.09812	2.03942	2.05245	3.59901	3.77696	4.04252	5.27216	5.1132	5.78213	6.05248	5.90639	6.42632	5.64759	6.47565	6.98716	5.44226	8.07508	7.93801
2	2.17876	2.30833	2.09175	3.84877	4.43148	4.37873	5.2599	5.32329	5.82302	6.08662	6.22567	6.4715	5.54988	6.75847	7.36227	6.05747	8.64052	8.50158
2.5	2.3508	2.21299	2.36354	4.07846	4.49501	4.59652	6.10206	5.20769	6.50189	6.85796	6.82587	6.86386	5.84719	6.99284	7.38099	6.59423	8.89365	8.89403
3	2.33747	2.3859	2.47715	4.34174	4.49977	4.46765	6.14191	5.50022	6.71456	6.96956	6.99788	7.18853	6.55711	7.26825	8.02287	6.20062	9.20905	8.76155
3.5	2.34043	2.24866	2.50426	4.17158	4.90405	4.80938	6.27053	6.11064	7.01279	7.57592	6.93191	7.45567	6.97386	7.4966	8.0736	6.5638	9.63144	9.15002
4	2.37072	2.51969	2.62656	4.43488	5.05215	5.13379	6.59441	6.30141	7.10686	7.35741	7.04006	7.57887	6.81427	7.97773	8.79604	6.83748	9.60292	9.39084
4.5	2.71174	2.55098	2.68124	4.96048	5.22526	5.32888	6.94504	6.42691	7.45516	8.01029	7.71785	8.02668	7.04928	8.60222	8.88355	6.79112	9.79638	9.9975
5	2.56829	2.78201	2.95992	5.20665	5.85486	5.49238	7.47651	7.0169	7.73491	8.02557	8.10183	8.57161	7.17928	8.98608	9.06239	7.78393	10.2635	9.86579
5.5	2.67424	2.93947	2.96019	5.14149	5.63057	5.58658	7.68751	6.86754	8.24665	8.29815	8.45	9.39705	7.50207	9.31196	9.75081	7.66328	10.9991	10.482
6	2.95085	3.29169	2.87246	5.52813	6.07727	5.93029	8.38856	7.20955	8.64454	8.78265	9.16814	9.22967	8.22868	9.30574	10.4201	8.18735	11.446	11.2946
6.5	2.92631	3.0417	3.13726	5.88566	6.42078	6.27058	8.91526	7.69002	9.40902	9.03084	9.32319	9.54099	8.50899	9.92886	10.982	8.36772	11.5223	11.4395
7	3.01402	3.18689	3.01116	5.93682	6.51421	6.92153	9.07008	8.11753	9.7408	9.95324	9.85909	10.3135	8.48295	10.3406	11.1728	8.85031	11.8997	12.0159
7.5	2.86936	3.14395	3.29248	6.27946	7.09824	6.65845	9.2706	8.54949	9.81964	9.92689	10.734	10.5764	8.86232	10.9834	11.7462	9.22207	12.2761	12.204
8	2.97122	3.36084	3.31909	6.3329	6.81835	7.35604	10.0951	8.66476	10.5637	11.0738	10.9766	10.753	9.96771	11.3273	12.2531	9.35757	12.3686	12.444
8.5	3.48529	3.44756	3.41989	7.21656	7.52469	7.49652	10.4926	9.13476	11.3401	11.0804	11.1703	11.2681	10.2499	12.6804	13.0987	10.0096	13.1402	13.0327
9	3.4728	3.49611	3.62959	7.29809	7.6446	7.51669	11.1347	9.83257	11.3805	11.9592	11.6637	12.0367	10.6332	12.4503	13.2673	10.237	14.3599	13.7186
9.5	3.60946	3.56783	3.62374	7.38614	8.30119	7.89154	11.8377	10.3027	12.487	12.2034	12.3523	12.7005	11.5708	12.8985	14.6283	11.0782	14.6078	14.4826
10	3.4167	3.68525	3.72873	7.94809	8.59474	8.33293	12.0096	10.8347	12.6951	12.7078	12.8301	12.9396	11.6536	13.69	14.7791	10.7472	15.1191	15.3775
10.5	3.69006	3.88453	3.94357	7.89054	8.61749	8.94833	13.1787	11.1947	13.7159	13.8124	13.8914	14.447	11.6196	14.1035	15.8175	11.2974	16.0833	15.4691
11	4.02976	4.17637	4.09697	8.02785	8.91965	8.76933	13.4644	11.3223	13.5954	13.8208	14.2627	14.9282	12.6136	14.8838	15.7062	11.431	16.3673	16.1134
11.5	3.86046	4.36189	4.16402	8.66042	9.88862	9.74131	13.7024	12.3028	14.3194	14.2026	14.6512	15.4476	13.7061	15.9399	16.4244	12.3951	17.0349	16.9952
12	4.05314	4.65168	4.11527	9.39619	10.055	9.74794	14.8706	12.5765	15.4942	15.4613	15.8248	15.9153	14.003	16.5222	17.4876	13.0687	17.3894	17.4414
12.5	4.22109	4.47685	4.33537	9.72321	10.0846	9.91941	14.8844	13.0321	15.1448	16.2046	16.6687	16.9545	14.5019	16.795	18.5034	13.7809	18.2286	17.9935
13	4.06888	4.4742	4.53404	9.5181	10.851	10.2977	16.0758	13.8171	16.5399	16.3567	17.006	17.7973	15.7123	18.0552	18.5987	14.5635	18.9984	18.8558
13.5	4.4357	4.45963	4.54669	9.71408	10.9776	11.3582	16.286	14.8182	16.9358	17.5613	18.1663	18.5517	15.9466	18.539	20.4338	14.2444	19.8778	19.6388
14	4.50237	4.70991	4.53293	10.6733	11.2513	10.7775	17.064	15.5325	17.4823	18.0319	18.1762	19.2619	16.6965	19.6834	21.2757	15.3689	20.8021	20.1966
14.5	4.38361	4.80006	5.06097	10.6362	11.4972	11.662	17.4689	15.6841	18.5042	19.3498	19.5331	19.7302	17.5682	20.3687	21.1902	16.1806	21.9076	21.0943
15	4.7002	4.81218	4.84871	11.0487	11.855	11.5906	19.1445	15.9315	19.5363	19.8006	20.0561	21.0357	18.1272	21.1415	23.1512	16.6322	22.3891	21.6259
15.5	4.49385	4.95705	4.96035	11.6192	12.4955	12.343	19.4346	16.9219	20.1949	21.4068	21.2033	22.0294	18.6226	22.2989	23.8452	17.2037	22.9937	23.7186
16	4.94865	5.19735	5.17178	12.0757	12.638	12.5562	20.8614	17.2979	20.5178	22.038	21.4893	22.5143	19.4986	22.5921	24.8486	18.0288	23.8186	24.2289
16.5	4.98632	5.45733	5.28565	11.9735	13.0121	13.0283	20.896	17.8635	21.4927	22.17	22.6615	23.7419	20.3686	24.1012	25.5893	19.081	25.106	25.1353
17	5.43011	5.46585	5.26752	12.5641	13.439	13.4113	21.683	18.4009	22.2473	22.5154	23.2643	24.2877	21.7296	24.7049	26.8698	19.76	26.4651	25.8874
17.5	5.14224	5.62852	5.27475	13.2645	14.1931	14.0513	22.7256	19.2314	22.8168	23.8696	24.4484	25.7874	21.8106	26.1975	27.9882	20.5434	27.3246	27.2476
18	5.4183	5.68666	5.59372	13.1688	13.7369	14.0826	23.2162	19.9528	23.096	25.0209	25.4107	26.3422	22.9674	27.479	29.6545	22.0724	29.0308	28.3718
18.5	5.43419	6.06087	5.50554	13.5803	14.5853	14.3853	23.9403	20.2378	24.1761	25.954	26.4599	27.4444	24.1317	28.5535	29.9083	22.3913	30.0362	29.996
19	5.45955	5.84766	5.67973	13.5985	14.9402	14.9319	24.2783	21.2608	25.1564	26.826	27.161	28.7046	24.922	29.722	32.1671	22.8089	30.7626	30.9961
19.5	5.45701	6.0494	5.80206	14.1583	15.3502	15.2309	25.19	22.3264	25.8334	27.5206	27.9571	30.0188	25.7616	30.0492	33.5765	24.1002	31.4342	31.9102
20	5.61614	6.31167	5.7848	15.0432	15.3736	15.7687	26.1595	23.2267	26.8637	28.8517	29.6514	30.59	27.3607	31.6672	34.4864	25.4508	33.3686	33.1923
20.5	6.21157	6.42761	6.26526	15.1484	15.9514	16.0169	27.2939	23.2659	27.4955	29.7705	30.6842	31.5712	28.1041	32.7431	34.9179	25.9731	34.2593	35.2881
21	6.03993	6.54784	6.15839	15.4461	16.6847	16.4647	27.648	23.7132	28.7646	30.189	31.9999	32.7092	28.9795	34.9935	37.0158	27.0736	37.168	35.5101
21.5	5.89546	6.02488	6.49815	15.6187	16.9094	16.6444	29.2101	25.2756	29.1234	30.668	32.1924	33.7648	29.9984	35.5236	38.0409	27.9995	37.1187	37.2052
22	6.18165	6.53573	6.28348	15.9649	16.9783	16.6839	29.7904	26.0714	30.3888	32.5196	34.0537	35.5336	31.5874	36.5342	39.1913	30.0062	39.0724	38.3895
22.5	6.21779	6.90259	6.45831	16.4785	17.9962	17.3921	31.0587	26.9738	30.8815	33.1975	35.0967	35.7338	32.7831	36.71	40.4092	29.9571	40.3269	39.516
23	6.2254	6.38462	6.68736	16.3466	18.0632	18.336	31.3562	26.8248	32.2858	34.8949	35.9901	37.1111	32.6476	39.5208	41.5282	32.0167	41.8613	42.0525
23.5	6.47638	7.12356	6.6893	16.7124	18.3028	18.0225	32.3735	28.0781	32.0536	36.2056	36.7267	37.3835	33.889	41.0866	42.9625	32.3868	44.1754	43.4094
24	6.69059	6.79047	6.98243	17.4504	18.3312	18.543	33.5717	28.6199	33.2045	36.5223	37.4415	39.0806	35.0002	42.351	44.3	33.6534	45.7133	43.8135
24.5	6.80682	6.93799	6.82808	17.7935	19.3967	19.2404	33.6071	29.1276	33.828	37.4727	39.0895	40.8462	37.0344	43.0789	46.57	34.451	46.7361	45.2801
25	6.81908	7.19385	7.03331	18.2322	19.9778	19.141	35.3466	30.2536	34.8866	38.8853	40.3138	41.0873	37.5876	45.066	47.051	36.2167	48.2827	47.0257
25.5	6.9592	7.56464	7.28374	18.6996	20.5323	19.8279	35.8273	31.6329	35.7891	40.1214	41.2442	42.7205	38.4141	45.9413	48.0105	36.3382	50.0917	48.7677
26	6.89708	7.43677	7.16029	18.455	20.6187	19.8243	37.1334	31.7233	36.5937	41.0826	42.1297	44.2357	40.2318	47.7346	50.2148	38.0521	51.42	50.1676
26.5	6.99944	7.76346	7.31286	19.094	20.5051	20.6129	37.2389	32.6727	37.8458	41.5423	43.2115	45.1429	41.9416	48.6809	51.0529	39.1579	53.1614	51.8736
27	7.43056	7.88263	7.22064	19.6748	21.1904	21.3266	39.1386	33.78	38.2661	42.8763	44.8575	46.2819	42.2646	49.3342	53.2133	41.1825	53.9427	53.8157
27.5	7.21913	7.70919	7.47598	20.0402	21.4361	20.7682	39.5766	34.3516	38.7832	43.8879	44.6097	47.3882	43.2119	50.7095	54.0358	42.0086	55.1199	55.9465
28	7.26541	7.69676	7.80703	20.8471	22.3592	21.2229	40.2963	34.9001	40.4712	45.3888	46.4565	48.2422	44.6542	53.1906	54.9028	43.5552	57.4108	57.5484
28.5	7.35815	7.97281	8.05017	20.4636	22.5984	21.8648	41.3726	35.8159	40.2423	45.7414	47.5553	49.7972	45.4527	53.7891	56.5476	44.3632	58.9055	58.1785
29	7.42433	7.71555	8.01849	21.4856	22.9244	22.675	42.8574	36.5322	41.6887	47.3377	48.2314	51.0881	46.8635	56.2449	58.8483	46.3962	61.2655	60.0418
29.5	7.29561	8.18089	7.84431	21.2339	23.3281	22.3434	42.6908	37.5831	42.0258	48.2139	48.8445	51.996	48.0755	57.3938	60.1491	47.6936	62.8692	61.8538
30	7.54782	8.3034	8.13778	22.1081	23.8931	23.2453	43.8421	38.4075	43.0496	49.7555	51.8378	52.8339	48.693	58.6967	60.8618	48.6422	64.0156	62.7009

## Sheet: Third step
		Third step
			V-1	V-2	V-3
		25μM	0.2038	0.2221	0.2126
		50μM	0.6458	0.6972	0.6792
		100μM	1.36	X	1.3254
		150μM	1.5121	1.5691	1.6354
		200μM	X	1.7811	1.8706
		300μM	X	1.8851	1.8568
