# Supplementary material for: Cryo-EM structures of the human PA200 and PA200-20S complex reveal regulation of proteasome gate opening and two PA200 apertures
Source: PLoS Biol. 2020 Mar 5;18(3):e3000654. doi: 10.1371/journal.pbio.3000654 (PMC7077846; doi:10.1371/journal.pbio.3000654)
Supplement: S3 Data — PA200, proteasome activator 200. (XLSX) [file pbio.3000654.s011.xlsx]

## Sheet: First step
First step: Time-RFU curve
Substrate concentration	25μM			50μM			100uM			200μM			300uM			400μM			500μM
	25μM-1	25μM-2	25μM-3	50μM-1	50μM-2	50μM-3	100μM-1	100μM-2	100μM-3	200μM-1	200μM-2	200μM-3	300μM-1	300μM-2	300μM-3	400μM-1	400μM-2	400μM-3	500μM-1	500μM-2	500μM-3
time（min）	Flourescence data
0	3540717	3291301	3685509	5963078	6673892	6149010	10320458	9354022	7406053	18487582	28379610	19641350	21597790	26654184	30752734	41845592	35203056	40717236	35670004	34009900	39410960
0.5	4103311	3950930	4102800	6547011	7511256	6823020	11244474	10273704	7903601	19300634	32530744	19909574	22115758	27563564	31740090	43306300	36263760	41643840	36425932	35296772	39835912
1	4294399	3966216	4052796	7050832	7500516	7159662	11384385	10477105	8447176	19397822	32503168	20889590	22153328	27982898	32449030	44552404	37301940	42537900	37307468	36102776	40685408
1.5	4222889	4211290	4229306	7097068	7727478	7038016	11786367	10659318	8443018	19864618	33618836	20948478	23008514	28446280	32851524	45441376	37204144	42955764	37792496	36438692	42765248
2	4479456	4131225	4423916	7222650	7800530	7354480	11967298	10912361	8714935	20794256	34218552	21473036	23710966	29041270	33671152	46260120	38643340	44937188	38868468	36852592	43085696
2.5	4711501	4224328	4455144	7546500	8264709	7265972	12285497	11660544	9311719	21770102	34796896	22210514	24211410	30028362	34761060	47169640	39794192	45893896	39848188	38393508	44562904
3	4792992	4456250	4600399	8080773	8244274	7751006	12738667	11551133	9233361	22160512	35341868	22549044	24934628	30822726	35335068	48876340	41167324	46844736	41808288	39373560	46298988
3.5	4684920	4488827	4686524	8180872	8717645	8105116	12938154	11778430	9547700	22449626	36870708	23834228	25431598	31460920	36609972	50283940	41466568	48409020	42065916	40583356	47036472
4	4967141	4805700	4732788	8329092	9035965	7859196	13263587	12228640	9724184	22860614	37112780	23765584	25972604	32288064	37751304	51131136	42501428	48747888	43156972	41527452	48112088
4.5	4984341	4751742	5014410	8474673	9012843	8446846	13682198	12664537	10135701	23398734	37831892	25038922	26454650	33402928	38398332	52528312	43493848	50558068	44912296	42290808	49140620
5	5221575	5016983	5208148	8547096	9207835	8545541	13883533	12885385	10534077	24136860	38390408	24888268	26725136	33340440	38804856	53633680	44740420	51755980	45420680	44052780	50361472
5.5	5518729	4886802	5374012	8989162	9613609	8588826	14124680	13408188	10574652	24772236	40150392	25679726	27393676	34547460	39812440	54597268	46111796	52591272	46236456	44647876	52233204
6	5514100	5191730	5237506	9275726	9910378	9070446	14693130	13234998	11391626	25214000	39555456	26375338	28152412	35971372	40361504	56602320	46917764	53760672	47619264	45361344	53902332
6.5	5708455	5113520	5373776	9506143	9778516	9287934	15134715	13887429	11281831	26034702	40578148	26712540	28538746	35955772	41416344	56899768	48140508	55080004	48388576	46727752	54428280
7	5814029	5412533	5416588	9480088	10397642	9677561	15413605	14070538	11590492	26582196	41568412	27303454	28836682	37003108	42071380	58775116	48686876	56525708	49679252	47801312	56366292
7.5	5873286	5271122	5725528	9945593	10679620	9819169	16307620	14526434	11715490	26877872	43065508	28216764	29921968	36878216	43320100	59603152	49929248	57397276	50726412	48845152	57059280
8	5856798	5690189	5703152	10060187	10709845	9954910	16208990	14887083	11990286	27359488	42998440	28136434	30366886	38297336	43585892	60780304	50504228	58295356	51581428	50243232	58157872
8.5	6304802	5735809	5927352	10175516	11016549	10271629	16587067	15127126	12438794	28055404	44020220	29374598	30829820	38590472	45319036	61986360	52151944	60270368	52784140	51088656	59102996
9	6476804	5866405	6255092	10726028	11167365	10694008	17007548	15552004	12759397	29392984	44328912	30106576	31304794	40113692	46627772	63522216	53348428	60863792	53969192	52595920	61272156
9.5	6635868	6032631	6221542	10993431	11231813	10583085	17551698	15840447	12791146	29487644	45667700	30652822	31750920	40243828	46656988	65102316	54254248	62349232	55111560	52998732	61919032
10	6641670	6222585	6498601	11398863	11681064	11000553	17647640	16109195	13400295	30147038	46554828	31251852	33194090	41450636	47476032	65484612	55001292	63190560	55452664	53909476	63671440
10.5	6568468	6437374	6528149	11435245	11900527	11155331	17956784	16803432	13758561	30852874	46683372	32161156	33396616	43171392	48397776	66925324	57016944	65359868	57619156	54987504	64976120
11	6932500	6413996	6500984	11900846	12274649	11380051	18265206	17118272	13883020	31209116	48127824	32512350	34015664	42936772	49305752	68095104	57481228	66451692	59414512	56417072	65335436
11.5	7071878	6841101	6817555	11880612	12537340	11402209	19083560	17183186	14197160	31850464	48656712	33292242	34416380	43875028	50168412	68720824	58131384	67371616	60527056	57702052	67538576
12	6937772	6680484	6808898	12238691	12674405	11878474	18946462	17596322	14453206	32349078	49988596	34443804	34645992	44211240	51477260	71204440	59587404	68259512	60526420	58756404	68993800
12.5	7214654	6770416	7049656	12553717	13337074	11942406	19530120	18268316	14740081	32906756	50932396	34855368	35281356	45391332	51860860	71862672	60765924	69500496	62438820	59989548	69744872
13	7314046	6849932	7158342	12795571	13302759	12314643	20057586	18274238	15180014	33561060	51542492	35653264	36432404	45774736	52639636	72883544	61429624	71080136	63192052	60788748	71015000
13.5	7714855	6977333	7469226	12956542	13241790	12707333	20560144	18353318	15533429	34332696	51894836	36621400	36920820	46593412	54156424	73745712	62198156	72813120	64623772	61828188	72236704
14	7848484	7174270	7342914	13327614	13997270	12748462	20477578	18791872	15962273	34881448	53169868	37064536	37423812	47461692	54145712	75744104	63672060	73494624	65912788	63238860	73824544
14.5	7937000	7490924	7810482	13421634	13831626	13216907	21103768	19740266	16305378	35548248	54486672	38053056	38284448	47897396	55712928	77271464	65023176	75363864	66514284	64087560	74498552
15	8217532	7489306	7752658	13594353	14347069	13438504	21616438	19335232	16639668	36388136	54357312	38454100	38476168	49525788	56424372	77940240	66324564	75943808	68548456	66177380	76740488
15.5	8074280	7799993	8009602	14194020	14620701	13535666	21987882	20069792	16751712	36775828	56284960	38318164	39039572	49914768	57506816	78963952	66945716	78010936	69075496	66780436	77172480
16	8308449	7984043	8199272	14418256	14810797	13972597	22160248	20348300	16810524	37298676	56944328	39064384	39864084	50951048	58550172	80155608	68047184	78958920	70034064	68021896	78903800
16.5	8372750	7940958	8186991	14822945	15190701	14503457	22531024	21087864	17353942	38519252	57739892	39981864	40382448	51950756	59490248	81357624	69564344	78873472	71689968	69447744	79580200
17	8734750	7991436	8351984	14905455	15533531	14496008	23233282	21380326	17902040	38982376	58642932	40767072	40837268	52804104	60334036	83308520	70408288	81859840	73491152	70396168	80953912
17.5	8828932	8122294	8626507	15124258	15634820	14534925	23531056	21861270	18383546	39291220	59818700	41321688	41057712	53136244	59981476	83248728	71748120	81442400	73479184	71492024	82417672
18	8610823	8310813	8732645	15426477	15697301	15297787	24324604	22372140	18480966	39949944	60975724	41990824	42260328	54389216	61650660	85676504	72172944	84545280	75191992	72899064	83914304
18.5	9043661	8305508	9080242	15626162	16055226	15276845	24256140	22446324	18969426	40146848	61132348	42934664	42682296	54940492	63302768	87137432	74462832	85241280	75906888	74458880	83966488
19	9441193	8772278	9001185	16002886	16242752	15870852	24601602	22481888	19171044	41551560	61764632	43879636	43389196	55353024	63572420	88038640	75715456	85708648	75562800	74896000	86458344
19.5	9414745	8684988	9326045	16400502	16612809	15738167	25278888	23035694	19667240	41774632	63840920	44286920	43522344	56456832	64874896	88194008	75950208	87387064	77856608	75386360	87953144
20	9409360	9032455	9704036	16391790	17294112	16363485	25661050	23776952	19615702	43266584	64617608	44607572	44841188	57205104	65826816	89217216	77686064	89231096	80000048	76698384	87931096
20.5	9741765	9148052	9519154	17174952	17256684	16325001	25993866	24171644	19917602	42848464	64843788	46340592	44853724	58820972	65900736	91905304	78508560	90505496	80405808	78434704	89246824
21	10000403	9352195	9828952	17535102	17709138	16337308	26116602	24398056	20645118	43967124	66781408	46771060	45742164	59357812	66811512	92107688	79864096	91206136	81395272	79649392	92112704
21.5	9867747	9140639	9655353	17300108	18074530	16911870	26672304	24884702	21260528	44716256	66697068	47149616	46398256	59614104	68636584	93413920	81345824	93110672	83434696	80930600	92661464
22	9960028	9375852	9887416	17939596	18256812	17095432	27098270	25290442	21570494	45253396	68110096	47428548	47258060	60245784	69389264	95327952	81349064	92823976	84499408	81642936	94796368
22.5	10267268	9550060	10329336	18182216	18681242	17668608	27988110	25632016	21489178	45963160	69398832	48358608	47614748	61737560	69729328	96055712	82732728	95616016	85480024	82358312	96149728
23	10610428	10025428	10184422	18386752	18367544	17170372	27911970	25569398	21783808	47071068	70471000	48582424	48589464	62416664	70795536	97190152	83482928	97388136	87086048	84358832	96100984
23.5	10466710	9896580	10662068	18701370	18966528	17855638	28630752	26146688	22397480	46781884	71020984	49949092	49164936	62455552	72186624	98039384	85304408	96288752	88451912	85849000	97973208
24	10728924	10028498	10900444	19122402	18916752	18297112	28915424	26720718	23256224	48848276	71471312	50979812	49283516	64520824	73006616	100121520	86087872	99369744	89023520	85595448	98908472
24.5	10821695	10270238	10901516	19097968	19384858	18238152	29295562	27200120	23074046	48751244	72944480	51319592	49889656	65753660	73498752	100323312	87447336	98774376	91262552	86269832	100780432
25	11165238	10449726	10970555	19724512	19818958	18790412	29598154	26821790	23409834	49016312	74371104	51508476	50737624	65537696	75464160	101940624	88249704	101058472	91516536	88254680	102636992
25.5	11294390	10434283	11172455	19676006	20177850	19237774	30624250	27967008	23706556	49821544	75251064	52350460	51492352	65860576	76213240	103554576	89594400	102382328	92707824	89884664	103653408
26	11372078	10542762	11588872	20313614	20192864	19107248	30623192	28482326	24158690	50638312	75763920	53039228	51563780	67316304	77348672	104391632	90743584	103812888	93355040	91320616	103799240
26.5	11759221	10852525	11510718	20369602	20330092	19943514	30957214	28613098	24595454	51444544	77315392	53329184	52027188	68770520	78855280	104912848	91621080	105337376	95102392	91812096	105082432
27	11722154	11128674	11505836	20723534	20879216	19486132	31580232	29301336	24983916	52267884	78021776	54407612	53126796	69567456	78169424	106760168	94045400	107021368	95549040	92593712	107362864
27.5	11878839	11390272	11775647	20820640	21173180	19805484	31839660	29457010	25665260	53258812	78606120	54618376	53917088	69760432	80271672	108061128	93732488	107686352	96650736	93441120	107267968
28	11975594	11403896	12028107	21679804	21216156	20641092	32358828	30046018	25874234	53547748	79733752	55408476	54209980	71705376	81326776	109583544	94535888	109349568	98360192	95615216	109239280
28.5	12326040	11228446	12235116	21507696	21869262	20413892	32782598	30278100	26458470	54217744	81146024	56038784	55137264	71160680	82390464	110470184	96113176	107505040	98315056	96656152	111624176
29	12548378	11802925	12232334	21651970	21703478	20768294	33059200	30815426	26509688	54703844	81705000	57877816	55342672	72790592	82659656	112514272	97731232	110852888	101330112	97803600	111811432
29.5	12698416	11736483	12695921	21865490	22091260	21282520	33730808	31107086	27070416	55998696	82591168	58354688	56747576	73001928	83382528	113036752	98729368	112592752	101376408	98593088	113759000
30	12704301	11661937	12696573	22713760	22389774	21299136	34022004	31417650	26855134	55991804	83486560	58927300	57301756	73738912	84504728	114993440	99188296	112515800	101695824	99767768	114379512

## Sheet: Second step
Second step：calculate the substrate concentration of AMC(μM) by standard curve（RFU-μM, Y=417295X+43332)
Substrate concentration	25μM			50μM			100μM			200μM			300μM			400μM			500μM
	25μM-1	25μM-2	25μM-3	50μM-1	50μM-2	50μM-3	100μM-1	100μM-2	100μM-3	200μM-1	200μM-2	200μM-3	300μM-1	300μM-2	300μM-3	400μM-1	400μM-2	400μM-3	500μM-1	500μM-2	500μM-3
time（min）	AMC concentration
0	8.38109	7.78339	8.72806	14.186	15.8894	14.6316	24.628	22.312	17.6439	44.1995	67.9047	46.9644	51.6528	63.7699	73.5916	100.174	84.2563	97.4704	85.3753	81.397	94.34
0.5	9.72928	9.36411	9.72805	15.5853	17.896	16.2468	26.8423	24.5159	18.8362	46.1479	77.8524	47.6072	52.8941	65.9491	75.9577	103.675	86.7981	99.6909	87.1868	84.4809	95.3584
1	10.1872	9.40075	9.60822	16.7927	17.8703	17.0535	27.1775	25.0034	20.1389	46.3808	77.7863	49.9557	52.9841	66.954	77.6566	106.661	89.286	101.833	89.2993	86.4124	97.3941
1.5	10.0158	9.98804	10.0312	16.9035	18.4142	16.762	28.1408	25.44	20.1289	47.4995	80.4599	50.0968	55.0334	68.0644	78.6211	108.791	89.0517	102.835	90.4616	87.2173	102.378
2	10.6307	9.79617	10.4976	17.2044	18.5892	17.5203	28.5744	26.0464	20.7805	49.7272	81.897	51.3538	56.7168	69.4903	80.5852	110.753	92.5005	107.583	93.04	88.2092	103.146
2.5	11.1867	10.0193	10.5724	17.9805	19.7016	17.3082	29.337	27.8393	22.2106	52.0657	83.283	53.1211	57.916	71.8557	83.1971	112.933	95.2584	109.876	95.3878	91.9018	106.686
3	11.382	10.5751	10.9205	19.2608	19.6526	18.4706	30.4229	27.5771	22.0229	53.0013	84.5889	53.9324	59.6492	73.7593	84.5726	117.023	98.549	112.154	100.085	94.2504	110.846
3.5	11.123	10.6531	11.1269	19.5007	20.787	19.3191	30.901	28.1218	22.7761	53.6941	88.2526	57.0122	60.8401	75.2887	87.6278	120.396	99.2661	115.903	100.702	97.1496	112.614
4	11.7993	11.4125	11.2377	19.8559	21.5498	18.7298	31.6808	29.2007	23.1991	54.679	88.8327	56.8477	62.1366	77.2708	90.3629	122.426	101.746	116.715	103.317	99.412	115.191
4.5	11.8406	11.2832	11.9126	20.2047	21.4944	20.1381	32.684	30.2453	24.1852	55.9686	90.556	59.8991	63.2917	79.9425	91.9134	125.774	104.124	121.053	107.523	101.241	117.656
5	12.4091	11.9188	12.3769	20.3783	21.9617	20.3746	33.1665	30.7745	25.1399	57.7374	91.8944	59.5381	63.9399	79.7927	92.8876	128.423	107.111	123.923	108.742	105.464	120.582
5.5	13.1212	11.6068	12.7744	21.4377	22.9341	20.4783	33.7443	32.0274	25.2371	59.26	96.112	61.4347	65.542	82.6852	95.3021	130.732	110.398	125.925	110.697	106.89	125.067
6	13.1101	12.3376	12.4472	22.1244	23.6453	21.6325	35.1066	31.6123	27.1949	60.3186	94.6863	63.1017	67.3602	86.0975	96.6179	135.537	112.329	128.727	114.01	108.599	129.067
6.5	13.5758	12.1501	12.7738	22.6766	23.3293	22.1536	36.1648	33.1758	26.9318	62.2854	97.1371	63.9097	68.286	86.0601	99.1457	136.25	115.259	131.889	115.854	111.874	130.327
7	13.8288	12.8667	12.8764	22.6141	24.8129	23.0873	36.8331	33.6146	27.6715	63.5974	99.5101	65.3258	69	88.5699	100.715	140.744	116.569	135.354	118.947	114.447	134.972
7.5	13.9708	12.5278	13.6167	23.7296	25.4887	23.4267	38.9755	34.7071	27.971	64.3059	103.098	67.5144	71.6008	88.2706	103.708	142.728	119.546	137.442	121.456	116.948	136.632
8	13.9313	13.5321	13.5631	24.0043	25.5611	23.752	38.7392	35.5714	28.6295	65.4601	102.937	67.3219	72.6669	91.6714	104.345	145.549	120.924	139.594	123.505	120.298	139.265
8.5	15.0049	13.6414	14.1004	24.2806	26.2961	24.511	39.6452	36.1466	29.7043	67.1277	105.386	70.289	73.7763	92.3738	108.498	148.439	124.872	144.327	126.387	122.324	141.53
9	15.4171	13.9543	14.8858	25.5999	26.6575	25.5231	40.6528	37.1648	30.4726	70.3331	106.125	72.0431	74.9145	96.0241	111.634	152.12	127.74	145.749	129.227	125.936	146.728
9.5	15.7983	14.3527	14.8054	26.2407	26.8119	25.2573	41.9568	37.856	30.5487	70.5599	109.334	73.3522	75.9836	96.3359	111.704	155.906	129.91	149.309	131.965	126.902	148.278
10	15.8122	14.8079	15.4693	27.2122	27.8885	26.2577	42.1867	38.5	32.0084	72.1401	111.46	74.7877	79.442	99.2279	113.667	156.823	131.7	151.325	132.782	129.084	152.478
10.5	15.6367	15.3226	15.5401	27.2994	28.4144	26.6286	42.9276	40.1637	32.867	73.8316	111.768	76.9667	79.9274	103.351	115.876	160.275	136.531	156.524	137.974	131.667	155.604
11	16.5091	15.2666	15.475	28.4152	29.311	27.1672	43.6666	40.9182	33.1652	74.6853	115.229	77.8083	81.4108	102.789	118.052	163.078	137.643	159.14	142.276	135.093	156.465
11.5	16.8431	16.2901	16.2337	28.3667	29.9405	27.2203	45.6277	41.0737	33.918	76.2222	116.496	79.6772	82.3711	105.038	120.119	164.578	139.201	161.345	144.942	138.173	161.745
12	16.5217	15.9052	16.2129	29.2248	30.2689	28.3616	45.2992	42.0637	34.5316	77.417	119.688	82.4368	82.9213	105.843	123.256	170.53	142.691	163.472	144.941	140.699	165.232
12.5	17.1853	16.1207	16.7899	29.9797	31.8569	28.5148	46.6979	43.6741	35.2191	78.7535	121.95	83.4231	84.4439	108.671	124.175	172.107	145.515	166.446	149.524	143.654	167.032
13	17.4234	16.3112	17.0503	30.5593	31.7747	29.4068	47.9619	43.6883	36.2733	80.3214	123.412	85.3352	87.2023	109.59	126.041	174.553	147.105	170.232	151.329	145.569	170.076
13.5	18.3839	16.6165	17.7953	30.945	31.6286	30.3478	49.1662	43.8778	37.1203	82.1706	124.256	87.6552	88.3727	111.552	129.676	176.619	148.947	174.385	154.76	148.06	173.003
14	18.7042	17.0885	17.4926	31.8343	33.439	30.4464	48.9683	44.9287	38.1479	83.4856	127.312	88.7171	89.5781	113.633	129.65	181.408	152.479	176.018	157.849	151.441	176.808
14.5	18.9163	17.8473	18.6131	32.0596	33.0421	31.569	50.4689	47.2015	38.9701	85.0835	130.467	91.086	91.6405	114.677	133.406	185.068	155.717	180.497	159.29	153.475	178.423
15	19.5885	17.8434	18.4745	32.4735	34.2773	32.1	51.6975	46.2308	39.7712	87.0962	130.157	92.047	92.0999	118.579	135.111	186.671	158.835	181.887	164.165	158.483	183.796
15.5	19.2453	18.588	19.0903	33.9105	34.933	32.3328	52.5876	47.9911	40.0397	88.0252	134.777	91.7213	93.4501	119.511	137.705	189.124	160.324	186.84	165.428	159.928	184.831
16	19.8064	19.029	19.5448	34.4479	35.3886	33.3799	53.0007	48.6585	40.1807	89.2782	136.357	93.5095	95.4259	121.995	140.205	191.98	162.963	189.112	167.725	162.903	188.98
16.5	19.9605	18.9258	19.5154	35.4177	36.2989	34.652	53.8892	50.4308	41.4829	92.2032	138.263	95.7081	96.6681	124.39	142.458	194.86	166.599	188.907	171.693	166.32	190.601
17	20.828	19.0467	19.9107	35.6154	37.1205	34.6342	55.5721	51.1317	42.7964	93.313	140.427	97.5898	97.758	126.435	144.48	199.536	168.622	196.064	176.009	168.593	193.893
17.5	21.0537	19.3603	20.5686	36.1397	37.3632	34.7275	56.2857	52.2842	43.9502	94.0531	143.245	98.9189	98.2863	127.231	143.635	199.392	171.832	195.064	175.981	171.219	197.401
18	20.531	19.8121	20.823	36.864	37.513	36.5556	58.1873	53.5084	44.1837	95.6317	146.018	100.522	101.168	130.234	147.635	205.21	172.85	202.499	180.085	174.59	200.987
18.5	21.5683	19.7994	21.6559	37.3425	38.3707	36.5054	58.0232	53.6862	45.3542	96.1035	146.393	102.784	102.179	131.555	151.594	208.711	178.338	204.167	181.798	178.328	201.112
19	22.5209	20.9179	21.4665	38.2453	38.8201	37.9289	58.8511	53.7714	45.8374	99.4697	147.908	105.049	103.873	132.543	152.24	210.871	181.34	205.287	180.974	179.376	207.084
19.5	22.4575	20.7087	22.245	39.1981	39.7069	37.6109	60.4741	55.0986	47.0265	100.004	152.884	106.025	104.193	135.189	155.361	211.243	181.902	209.309	186.471	180.551	210.666
20	22.4446	21.5414	23.1508	39.1772	41.3395	39.1094	61.3899	56.8749	46.903	103.58	154.745	106.793	107.353	136.982	157.643	213.695	186.062	213.728	191.607	183.695	210.613
20.5	23.2412	21.8184	22.7077	41.054	41.2498	39.0172	62.1875	57.8208	47.6264	102.578	155.287	110.946	107.383	140.854	157.82	220.137	188.033	216.782	192.58	187.856	213.766
21	23.861	22.3076	23.4501	41.917	42.3341	39.0467	62.4816	58.3633	49.3698	105.258	159.93	111.978	109.512	142.14	160.002	220.622	191.281	218.461	194.951	190.767	220.634
21.5	23.5431	21.8007	23.0341	41.3539	43.2097	40.4235	63.8133	59.5295	50.8446	107.054	159.728	112.885	111.084	142.755	164.376	223.752	194.832	223.025	199.838	193.837	221.949
22	23.7642	22.3643	23.5902	42.8864	43.6465	40.8634	64.8341	60.5018	51.5874	108.341	163.114	113.553	113.145	144.268	166.18	228.339	194.84	222.338	202.389	195.544	227.065
22.5	24.5005	22.7818	24.6492	43.4678	44.6636	42.237	66.9665	61.3204	51.3925	110.042	166.203	115.782	113.999	147.843	166.995	230.083	198.156	229.029	204.739	197.258	230.308
23	25.3228	23.921	24.302	43.9579	43.9119	41.043	66.784	61.1703	52.0986	112.697	168.772	116.318	116.335	149.471	169.55	232.801	199.954	233.276	208.588	202.053	230.191
23.5	24.9784	23.6122	25.4466	44.7119	45.3473	42.6852	68.5065	62.5537	53.5692	112.004	170.09	119.593	117.714	149.564	172.883	234.836	204.318	230.641	211.861	205.624	234.678
24	25.6068	23.9283	26.0178	45.7208	45.228	43.7431	69.1887	63.9293	55.6271	116.955	171.169	122.063	117.998	154.513	174.848	239.826	206.196	238.024	213.231	205.016	236.919
24.5	25.8291	24.5076	26.0204	45.6623	46.3498	43.6018	70.0996	65.0782	55.1905	116.723	174.699	122.878	119.451	157.467	176.028	240.31	209.454	236.598	218.596	206.632	241.405
25	26.6524	24.9377	26.1858	47.1637	47.39	44.9252	70.8248	64.1715	55.9952	117.358	178.118	123.33	121.483	156.95	180.737	244.185	211.377	242.071	219.205	211.388	245.854
25.5	26.9619	24.9007	26.6697	47.0475	48.2501	45.9973	73.2837	66.9159	56.7062	119.288	180.227	125.348	123.292	157.724	182.533	248.053	214.599	245.244	222.06	215.295	248.29
26	27.1481	25.1607	27.6676	48.5754	48.2861	45.6845	73.2812	68.1508	57.7897	121.245	181.456	126.999	123.463	161.212	185.253	250.059	217.353	248.672	223.611	218.736	248.639
26.5	28.0758	25.903	27.4803	48.7096	48.6149	47.6885	74.0816	68.4642	58.8364	123.177	185.174	127.693	124.573	164.697	188.864	251.308	219.456	252.325	227.798	219.913	251.714
27	27.987	26.5648	27.4686	49.5578	49.9308	46.5925	75.5746	70.1135	59.7673	125.15	186.866	130.278	127.208	166.607	187.22	255.735	225.265	256.361	228.869	221.786	257.179
27.5	28.3624	27.1917	28.1152	49.7905	50.6353	47.3577	76.1963	70.4865	61.4	127.525	188.267	130.783	129.102	167.069	192.258	258.852	224.515	257.954	231.509	223.817	256.952
28	28.5943	27.2243	28.7202	51.8493	50.7383	49.3602	77.4404	71.898	61.9008	128.217	190.969	132.676	129.804	171.73	194.787	262.501	226.441	261.94	235.605	229.027	261.676
28.5	29.4341	26.8039	29.2162	51.4369	52.3034	48.8157	78.4559	72.4542	63.3009	129.823	194.353	134.187	132.026	170.425	197.336	264.625	230.22	257.52	235.497	231.522	267.391
29	29.9669	28.1805	29.2096	51.7826	51.9061	49.665	79.1188	73.7418	63.4236	130.988	195.693	138.594	132.519	174.331	197.981	269.524	234.098	265.542	242.722	234.271	267.84
29.5	30.3265	28.0213	30.3205	52.2943	52.8354	50.8973	80.7282	74.4408	64.7673	134.091	197.816	139.737	135.885	174.837	199.713	270.776	236.49	269.712	242.833	236.163	272.507
30	30.3406	27.8427	30.3221	54.3271	53.5507	50.9371	81.426	75.185	64.2514	134.074	199.962	141.109	137.213	176.603	202.402	275.465	237.59	269.527	243.599	238.978	273.994

## Sheet: Third step
			Third step
				V-1	V-2	V-3
			25 μM	0.7051	0.6586	0.713
			50 μM	1.294	1.2427	1.208
			100 μM	1.8799	1.7477	1.5699
			200 μM	3.0217	4.2456	3.1724
			300 μM	X	3.8232	4.3214
			400 μM	5.7985	5.2113	5.907
			500 μM	5.461	5.3459	6.0886
